# Supplementary material for: Lipidomic Signature of Pregnant and Postpartum Females by Longitudinal and Transversal Evaluation: Putative Biomarkers Determined by UHPLC-QTOF-ESI+-MS
Source: Metabolites. 2025 Jan 8;15(1):27. doi: 10.3390/metabo15010027 (PMC11768031; doi:10.3390/metabo15010027)
Supplement: Supplementary file 1 [file metabolites-15-00027-s001.zip]

Archive with 1 entries (1 files):
- metabolites-3379742-supplementary.pdf
